# Supplementary material for: Narcissus Plants: A Melting Pot of Potyviruses
Source: Viruses. 2022 Mar 11;14(3):582. doi: 10.3390/v14030582 (PMC8949890; doi:10.3390/v14030582)
Supplement: Supplementary file 1 [file viruses-14-00582-s001.zip]

Archive with 1 entries (1 files):
- viruses-1597356-supplementary.pdf
